# Supplementary material for: Enhanced Adsorptivity of Hexavalent Chromium in Aqueous Solutions Using CTS@nZVI Modified Wheat Straw-Derived Porous Carbon
Source: Nanomaterials (Basel). 2024 Jun 3;14(11):973. doi: 10.3390/nano14110973 (PMC11173464; doi:10.3390/nano14110973)
Supplement: Supplementary file 1 [file nanomaterials-14-00973-s001.zip]

Archive with 1 entries (1 files):
- nanomaterials-3013617-supplementary.pdf
